# Supplementary material for: Adherence of Oncologists and Cardiologists to Venous Thromboembolic Disease Prevention and Treatment Guidelines in Cancer Patients: A Cross-Sectional Survey from Turkey
Source: J Clin Med. 2026 Jun 10;15(12):4504. doi: 10.3390/jcm15124504 (PMC13300970; doi:10.3390/jcm15124504)
Supplement: Supplementary file 1 [file jcm-15-04504-s001.zip]

Archive with 1 entries (1 files):
- jcm-4330689-supplementary.pdf
